# Supplementary material for: The relationship between polyunsaturated fatty acids and inflammation: evidence from cohort and Mendelian randomization analyses
Source: Int J Epidemiol. 2025 Jun 24;54(4):dyaf065. doi: 10.1093/ije/dyaf065 (PMC12204398; doi:10.1093/ije/dyaf065)
Supplement: dyaf065_Supplementary_Data [file dyaf065_supplementary_data.zip]

Archive with 2 entries (2 files):
- ije-2024-01-0126-File009.docx
- ije-2024-01-0126-File010_update.docx
